# Supplementary material for: NDRG1 facilitates the replication and persistence of Kaposi’s sarcoma-associated herpesvirus by interacting with the DNA polymerase clamp PCNA
Source: PLoS Pathog. 2019 Feb 27;15(2):e1007628. doi: 10.1371/journal.ppat.1007628 (PMC6411202; doi:10.1371/journal.ppat.1007628)
Supplement: S1 Table — (XLSX) [file ppat.1007628.s010.xlsx]

## Sheet: microarray vs iTRAQ
			Microarray				iTRAQ
GeneID	Symbol	Protein	MM-Average	KMM-Average	FoldChange	Up/Down	FoldChange	P-value	Up/Down
680522	LOC680522	D3ZBN0	923.934	8377.59	9.0673	up	1.31186	0.0491884	up
25503	Ocm	P02631	446.65	1987.69	4.45021	up	2.05093	0.00128519	up
290230	RGD1311147_predicted	D4A4U3	253.031	988.729	3.90754	up	1.32709	0.0369512	up
64517	Thop1	P24155	430.262	1647.3	3.8286	up	0.706447	0.0116834	down
294993	Hspa4l_predicted	B4F772	759.813	2740.11	3.60629	up	0.732123	0.00941286	down
24693	Ptgs1	Q63921	5009.88	16062.9	3.20624	up	0.626204	0.000578156	down
287828	Hn1	Q6AXU6	1004.71	2945.01	2.9312	up	1.33717	0.0170594	up
500252	RGD1565596_predicted	D3ZIX4	256.409	684.784	2.67067	up	0.814289	0.0098811	down
365875	Bola1_predicted	Q06C60	64.0365	161.055	2.51506	up	0.72503	0.0186651	down
117272	Prpsap2	O08618	899.454	2038.3	2.26615	up	1.27308	0.0124648	up
171304	Kif11	F1MAB8	5348.62	11826.4	2.21111	up	0.813504	0.0496293	down
299923	Ndrg1	Q6JE36	3307.73	6929.72	2.09501	up	1.38993	0.0178764	up
308795	Mesdc1	Q5BJV3	139.461	290.715	2.08455	up	0.763712	0.00108651	down
24248	Cat	P04762	6822.29	3321.48	0.486858	down	0.782855	0.0159631	down
297123	Fkbp9	Q66H94	33404	16239.7	0.486162	down	0.586144	0.000768516	down
312492	Dysf_predicted	D4A6X1	23764.7	11534.6	0.485368	down	0.809572	0.0381488	down
25478	Man2a1	G3V7Y9	10407.7	5040.92	0.484346	down	0.858758	0.0229965	down
286908	Pdlim7	Q9Z1Z9	6080.05	2898.77	0.476768	down	0.812397	0.0483339	down
297393	Nagk	P81799	3046.65	1380.94	0.453265	down	0.642113	0.000814666	down
83476	Cyr61	Q9ES72	26480.8	11566.6	0.436792	down	0.831435	0.0232545	down
25291	Anxa3	P14669	11197.1	4835.09	0.431815	down	0.580424	0.000726619	down
498366	RGD1560201_predicted	D4A777	11647.2	4823.09	0.414097	down	0.698478	0.0273453	down
29218	Rcn2	Q62703	6959.47	2743.96	0.394277	down	0.763335	0.0262468	down
117537	Kbtbd10	Q9ER30	12096.5	4071.05	0.336546	down	0.517613	0.00217856	down
25123	Tagln	P31232	22083.9	5460.41	0.247257	down	0.753709	0.036343	down
315191	Fbln1_predicted	D3ZQ25	846.373	172.643	0.20398	down	0.732194	0.00752533	down
315084	Gsdmdc1_predicted	D3ZK05	5139.22	1032.59	0.200924	down	0.675849	0.045566	down
362734	Stxbp6_predicted	D3ZCI5	874.034	144.51	0.165337	down	0.759545	0.0021408	down
84402	Sfrp1	F1LLX7	152.987	19.2736	0.125982	down	0.699664	0.014278	down
60582	Il1rn	P25086	5993.38	508.018	0.0847631	down	0.461924	0.000991816	down
494125	Rcn3_predicted	I6L9G5	3190.86	241.279	0.0756157	down	0.480449	0.000238596	down
315598	C1qtnf5	Q5FVH0	3424.44	116.059	0.0338913	down	0.615179	0.00303519	down
