# Supplementary material for: NDRG1 facilitates the replication and persistence of Kaposi’s sarcoma-associated herpesvirus by interacting with the DNA polymerase clamp PCNA
Source: PLoS Pathog. 2019 Feb 27;15(2):e1007628. doi: 10.1371/journal.ppat.1007628 (PMC6411202; doi:10.1371/journal.ppat.1007628)
Supplement: S2 Table — (XLSX) [file ppat.1007628.s011.xlsx]

## Sheet: RNA-seq vs iTRAQ
			RNA-seq			iTRAQ
GeneID	Symbol	Protein	Fold_change-KMM/MM	FDR	UP/DOWN	FoldChange	P-value	Up/Down
25503	Ocm	P02631	105.527	4.62e-218	UP	2.05093	0.00128519	up
299923	Ndrg1	Q6JE36	4.68542	1e-05	UP	1.38993	0.0178764	up
683927	Cstf2	B4F7F1	4.32446	4.06e-06	UP	1.18737	0.0170145	up
308939	Ipo7	D4AE96	4.15845	0.000752717	UP	0.91326	0.0333856	down
25420	Cryab	P23928	3.64976	1.13e-15	UP	1.60315	0.0107224	up
29366	Serpine2	G3V7Z4	2.74743	2.63e-57	UP	1.378	0.00158295	up
29630	Psme1	Q6P9V7	2.72718	1.03e-11	UP	1.25911	0.00475752	up
360627	Fkbp10	Q5U2V1	2.68489	3.16e-10	UP	1.9381	0.00375389	up
58835	Phgdh	O08651	2.61953	0.000252631	UP	1.32003	0.00286576	up
83712	Rbbp7	Q71UF4	2.59407	3.6e-13	UP	1.29968	0.026369	up
25626	Krt8	Q10758	2.50901	4.5e-63	UP	1.33639	0.00279584	up
296787	Sema3c	B5DFL7	2.07139	0.0120679	UP	0.806139	0.0406652	down
287721	Vat1	Q3MIE4	2.01429	6.72e-12	UP	1.21889	0.0309431	up
316531	Tuba4a	Q5XIF6	0.493731	1.22e-05	DOWN	0.710486	0.00834538	down
293118	Prcp	D4AA31	0.492018	0.00127971	DOWN	0.860627	0.0433512	down
691966	Sqrdl	B0BMT9	0.476688	5.64e-05	DOWN	0.834633	0.0289476	down
24914	Lox	P16636	0.452089	8.36e-15	DOWN	0.69152	0.00215848	down
286908	Pdlim7	Q9Z1Z9	0.446783	2.9e-05	DOWN	0.812397	0.0483339	down
297417	Gfpt1	P82808	0.432558	0.00569048	DOWN	0.731326	0.0233772	down
24534	Ldhb	P42123	0.423096	0.00250868	DOWN	0.71213	0.00785248	down
83476	Cyr61	Q9ES72	0.396495	3.33e-15	DOWN	0.831435	0.0232545	down
81707	Mmp14	Q10739	0.371881	2.64e-30	DOWN	0.769307	0.0356383	down
29565	Eef2	P05197	0.362527	5.45e-273	DOWN	0.602471	0.00164867	down
293860	Flna	C0JPT7	0.35773	2.6e-46	DOWN	0.803732	0.0125945	down
58920	Gpc1	P35053	0.34947	4.56e-67	DOWN	0.777219	0.0065802	down
502776	Scrn1	Q6AY84	0.348456	2e-20	DOWN	0.805724	0.030057	down
24791	Sparc	P16975	0.335614	2.72e-155	DOWN	0.737006	0.00220854	down
312492	Dysf	D4A6X1	0.335008	3.35e-05	DOWN	0.809572	0.0381488	down
291085	Serpinb6	Q6P9U0	0.334268	1.93e-23	DOWN	0.575557	0.00124411	down
25277	Mfge8	P70490	0.326546	4.99e-131	DOWN	0.607293	0.000356549	down
361991	S100a16	B0BMX3	0.307555	1.4e-09	DOWN	0.88018	0.0158462	down
64517	Thop1	P24155	0.305022	2.87e-10	DOWN	0.706447	0.0116834	down
361241	Serpinb9	Q6AYF8	0.298745	6.67e-09	DOWN	0.66305	0.000458047	down
297123	Fkbp9	Q66H94	0.276438	2.37e-22	DOWN	0.586144	0.000768516	down
60333	Msln	Q9ERA7	0.276082	1.32e-11	DOWN	0.675587	0.0385129	down
445442	Thbs1	Q71SA3	0.270752	4.12e-68	DOWN	0.732473	0.000651409	down
314644	Dohh	Q5PPJ4	0.249018	1.1e-25	DOWN	0.695389	0.000292775	down
29218	Rcn2	Q62703	0.231246	2.74e-05	DOWN	0.763335	0.0262468	down
297393	Nagk	P81799	0.22829	6.89e-18	DOWN	0.642113	0.000814666	down
81634	Actn1	Q9Z1P2	0.219607	6.04e-42	DOWN	0.65029	0.00123218	down
315084	Gsdmd	D3ZK05	0.201646	0.000481446	DOWN	0.675849	0.045566	down
29393	Col1a1	P02454	0.192398	0	DOWN	0.593607	5.88e-05	down
117537	Kbtbd10	Q9ER30	0.180904	5.71e-14	DOWN	0.517613	0.00217856	down
64667	Sgta	O70593	0.174279	1.97e-71	DOWN	0.630565	0.000895493	down
29431	Pak1	P35465	0.150911	5.78e-07	DOWN	0.564318	0.000205406	down
25291	Anxa3	P14669	0.139182	1.51e-26	DOWN	0.580424	0.000726619	down
58960	Map2k2	P36506	0.13879	1e-92	DOWN	0.523599	0.00257956	down
24693	Ptgs1	Q63921	0.127264	2.09e-29	DOWN	0.626204	0.000578156	down
192249	Ehd3	Q8R491	0.102867	1.74e-09	DOWN	0.743912	0.0133039	down
25123	Tagln	P31232	0.100991	2.22e-59	DOWN	0.753709	0.036343	down
84032	Col3a1	P13941	0.0450209	7.43e-165	DOWN	0.568324	0.000284898	down
24936	Cd9	P40241	0.0272691	7.02e-109	DOWN	0.651012	0.00578828	down
315598	C1qtnf5	Q5FVH0	0.0261121	5.16e-35	DOWN	0.615179	0.00303519	down
81652	Ctbs	Q01460	0.00939384	3.07e-11	DOWN	0.725884	0.0132332	down
60582	Il1rn	P25086	0.00398234	3.55e-62	DOWN	0.461924	0.000991816	down
494125	Rcn3	I6L9G5	0.00228492	5.31e-59	DOWN	0.480449	0.000238596	down
683788	LOC683788	P85845	0.00111881	9.6e-49	DOWN	0.539477	0.000475548	down
