# Supplementary material for: NDRG1 facilitates the replication and persistence of Kaposi’s sarcoma-associated herpesvirus by interacting with the DNA polymerase clamp PCNA
Source: PLoS Pathog. 2019 Feb 27;15(2):e1007628. doi: 10.1371/journal.ppat.1007628 (PMC6411202; doi:10.1371/journal.ppat.1007628)
Supplement: S3 Table — (XLSX) [file ppat.1007628.s012.xlsx]

## Sheet: RNA-seq vs iTRAQ vs microarray
			RNA-seq			iTRAQ			Microarray
GeneID	Symbol	Protein	Fold_change-KMM/MM	FDR	UP/DOWN	FoldChange	P-value	Up/Down	MM-Average	KMM-Average	FoldChange	Up/Down
25503	Ocm	P02631	105.527	4.62e-218	UP	2.05093	0.00128519	up	446.65	1987.69	4.45021	up
299923	Ndrg1	Q6JE36	4.68542	1e-05	UP	1.38993	0.0178764	up	3307.73	6929.72	2.09501	up
286908	Pdlim7	Q9Z1Z9	0.446783	2.9e-05	DOWN	0.812397	0.0483339	down	6080.05	2898.77	0.476768	down
83476	Cyr61	Q9ES72	0.396495	3.33e-15	DOWN	0.831435	0.0232545	down	26480.8	11566.6	0.436792	down
312492	Dysf	D4A6X1	0.335008	3.35e-05	DOWN	0.809572	0.0381488	down	23764.7	11534.6	0.485368	down
64517	Thop1	P24155	0.305022	2.87e-10	DOWN	0.706447	0.0116834	down	430.262	1647.3	3.8286	up
297123	Fkbp9	Q66H94	0.276438	2.37e-22	DOWN	0.586144	0.000768516	down	33404	16239.7	0.486162	down
29218	Rcn2	Q62703	0.231246	2.74e-05	DOWN	0.763335	0.0262468	down	6959.47	2743.96	0.394277	down
297393	Nagk	P81799	0.22829	6.89e-18	DOWN	0.642113	0.000814666	down	3046.65	1380.94	0.453265	down
315084	Gsdmd	D3ZK05	0.201646	0.000481446	DOWN	0.675849	0.045566	down	5139.22	1032.59	0.200924	down
117537	Kbtbd10	Q9ER30	0.180904	5.71e-14	DOWN	0.517613	0.00217856	down	12096.5	4071.05	0.336546	down
25291	Anxa3	P14669	0.139182	1.51e-26	DOWN	0.580424	0.000726619	down	11197.1	4835.09	0.431815	down
24693	Ptgs1	Q63921	0.127264	2.09e-29	DOWN	0.626204	0.000578156	down	5009.88	16062.9	3.20624	up
25123	Tagln	P31232	0.100991	2.22e-59	DOWN	0.753709	0.036343	down	22083.9	5460.41	0.247257	down
315598	C1qtnf5	Q5FVH0	0.0261121	5.16e-35	DOWN	0.615179	0.00303519	down	3424.44	116.059	0.0338913	down
60582	Il1rn	P25086	0.00398234	3.55e-62	DOWN	0.461924	0.000991816	down	5993.38	508.018	0.0847631	down
494125	Rcn3	I6L9G5	0.00228492	5.31e-59	DOWN	0.480449	0.000238596	down	3190.86	241.279	0.0756157	down
