# Supplementary material for: NDRG1 facilitates the replication and persistence of Kaposi’s sarcoma-associated herpesvirus by interacting with the DNA polymerase clamp PCNA
Source: PLoS Pathog. 2019 Feb 27;15(2):e1007628. doi: 10.1371/journal.ppat.1007628 (PMC6411202; doi:10.1371/journal.ppat.1007628)
Supplement: S4 Table — (XLSX) [file ppat.1007628.s013.xlsx]

## Sheet: S4 Table
Gene ID	Official symbol	Official full name
5111	PCNA	Proliferating Cell Nuclear Antigen
8607	RUVBL1	RuvB Like AAA ATPase 1
7520	XRCC5	X-Ray Repair Cross Complementing 5
1642	DDB1	Damage Specific DNA Binding Protein 1
8438	RAD54L	RAD54-like (S. cerevisiae)
9319	TRIP13	Thyroid Hormone Receptor Interactor 13
64210	MMS19	MMS19 Homolog, Cytosolic Iron-Sulfur Assembly Component
3021	H3F3B	H3 histone family member 3B
3020	H3F3A	H3 histone family member 3A
128312	HIST3H2BB	Histone Cluster 3 H2B Family Member B
333932	HIST2H3A	Histone Cluster 2 H3 Family Member A
3310	HSPA6	Heat Shock Protein Family A (Hsp70) Member 6
3312	HSPA8	Heat Shock Protein Family A (Hsp70) Member 8
3301	DNAJA1	DnaJ heat shock protein family (Hsp40) member A1
10294	DNAJA2	DnaJ Heat Shock Protein Family (Hsp40) Member A2
54788	DNAJB12	DnaJ Heat Shock Protein Family (Hsp40) Member B12
79663	HSPBAP1	HSPB1 associated protein 1
3320	HSP90AA1	heat shock protein 90 alpha family class A member 1
3326	HSP90AB1	heat shock protein 90 alpha family class B member 1
7184	HSP90B1	heat shock protein 90 beta family member 1
4673	NAP1L1	Nucleosome Assembly Protein 1 Like 1
4869	NPM1	Nucleophosmin
1616	DAXX	Death Domain Associated Protein
8019	BRD3	Bromodomain Containing 3
23476	BRD4	Bromodomain Containing 4
114803	MYSM1	Myb Like, SWIRM And MPN Domains 1
56916	SMARCAD1	SWI/SNF-Related, Matrix-Associated Actin-Dependent Regulator Of Chromatin, Subfamily A, Containing DEAD/H Box 1
1107	CHD3	Chromodomain Helicase DNA Binding Protein 3
1108	CHD4	Chromodomain Helicase DNA Binding Protein 4
26038	CHD5	Chromodomain Helicase DNA Binding Protein 5
10320	IKZF1	IKAROS Family Zinc Finger 1
285753	CEP57L1	centrosomal protein 57 like 1
23354	HAUS5	HAUS augmin like complex subunit 5
5116	PCNT	pericentrin
6790	AURKA	Aurora Kinase A
11051	SMC4	Structural Maintenance Of Chromosomes 4
10726	NUDC	Nuclear Distribution C, Dynein Complex Regulator
9894	TELO2	Telomere Maintenance 2
